# Supplementary material for: Prevalence of bone loss surrounding dental implants as detected in cone beam computed tomography: a cross-sectional study
Source: PeerJ. 2023 Aug 3;11:e15770. doi: 10.7717/peerj.15770 (PMC10404392; doi:10.7717/peerj.15770)
Supplement: Supplemental Information 1 [file peerj-11-15770-s001.zip › ImplantDiseasesCBCTS_DATA_2023-04-18_1056.csv]

record_id	my_first_instrument_timestamp	file_status	gender	age	location	tooth_condition___1	tooth_condition___2	tooth_condition___3	tooth_condition___4	tooth_condition___5	prosthesis	angulation	implant_position	implant_tooth	length	peri_implant_health	class_crest	crest_defect_shape	local_factor	other	class_apical	local_factor_apical	other_apical	my_first_instrument_complete
1	28/12/2021 11:58	1	2	38	2	0	0	0	0	1	1	1	2	3	0	1								2
2	28/12/2021 12:00	2	2	38	2	0	1	0	0	0	3	1	1	4	0	1								2
3	28/12/2021 12:05	1	1	63	2	0	1	0	0	0	2	3	2	4	1.9	1								2
4	28/12/2021 12:07	2	1	63	2	0	1	0	0	0	1	3	2	4	0	1								2
5	28/12/2021 12:09	2	1	63	4	0	1	0	0	0	1	2	1	4	2	1								2
6	28/12/2021 12:12	2	1	63	4	0	0	1	0	0	1	3	1	3	3.3	1								2
7	28/12/2021 12:17	2	1	63	3	0	0	1	1	0	2	2	1	2	4.8	2	2	3	7	Adjacent tooth have severe periodontal disease				2
8	28/12/2021 12:20	2	1	63	3	0	0	1	1	0	2	4	1	1	5.3	2	2	3	7	sever periodontal disease on the adjacent tooth				2
9	28/12/2021 12:24	1	2	60	4	1	0	0	0	0	3	1	1	3	0	1								2
10	28/12/2021 12:26	1	1	61	4	1	0	0	0	0	3	1	1	3	2.7	1								2
11	28/12/2021 12:27	2	1	61	4	0	1	0	0	0	3	3	1	4	2.7	1								2
12	28/12/2021 12:33	1	2	50	2	1	0	0	0	0	3	1	1	1	0	1								2
13	28/12/2021 12:36	1	2	52	2	1	0	0	0	0	1	3	1	3	0	1								2
14	28/12/2021 12:37	2	2	52	2	0	1	0	0	0	2	3	1	4	0	1								2
15	28/12/2021 12:38	2	2	52	4	1	0	0	0	0	3	1	1	3	2.3	1								2
16	28/12/2021 12:40	1	2	34	2	1	0	0	0	0	3	3	2	2	0	1								2
17	28/12/2021 12:43	1	1	34	4	1	0	0	0	0	3	1	1	3	0	1								2
18	28/12/2021 12:48	1	2	24	2	1	0	0	0	0	3	1	1	3	0	1								2
19	28/12/2021 12:48	2	2	24	2	1	0	0	0	0	3	2	1	3	0	1								2
20	28/12/2021 12:52	1	2	48	2	0	0	0	0	1	3	1	2	3	0	1								2
21	28/12/2021 12:57	1	2	50	4	0	0	0	0	1	3	1	1	1	0	1								2
22	28/12/2021 12:58	2	2	50	4	0	1	0	0	0	3	1	1	4	0	1								2
23	28/12/2021 13:00	1	2	54	4	1	0	0	0	0	1	1	1	1	0	1								2
24	28/12/2021 13:01	2	2	54	4	1	0	0	0	0	1	1	1	3	2	1								2
25	28/12/2021 13:02	2	2	54	4	1	0	0	0	0	1	1	1	3	0	1								2
26	28/12/2021 13:04	1	2	43	4	1	0	0	0	0	3	3	1	3	0	1								2
27	28/12/2021 13:05	2	2	43	2	1	0	0	0	0	3	2	1	3	0	1								2
28	28/12/2021 13:08	1	1	63	4	1	0	0	0	0	3	2	1	3	0	1								2
29	28/12/2021 13:10	1	2	68	2	1	0	0	0	0	1	2	1	3	0	1								2
30	28/12/2021 13:13	1	1	64	4	0	1	0	0	0	2	4	1	4	0	1								2
31	28/12/2021 13:14	2	1	64	2	0	1	0	0	0	2	3	1	4	0	1								2
32	28/12/2021 13:15	2	1	64	1	0	1	0	0	0	2	2	1	4	2.2	1								2
33	28/12/2021 13:16	2	1	64	1	0	1	0	0	0	2	3	1	4	2.8	1								2
34	28/12/2021 13:17	2	1	64	1	0	1	0	0	0	3	3	1	4	0	1								2
35	28/12/2021 13:18	2	1	64	1	0	1	0	0	0	3	4	1	4	2.6	1								2
36	28/12/2021 13:18	2	1	64	2	0	1	0	0	0	2	1	2	4	0	1								2
37	28/12/2021 13:19	2	1	64	2	0	1	0	0	0	2	1	1	4	3	1								2
38	28/12/2021 13:22	2	1	64	4	0	1	0	0	0	2	2	1	4	5	2	2	3	7	Difficult in accessibility to oral hygiene.				2
39	28/12/2021 13:25	2	1	64	4	0	1	0	0	0	2	2	1	4	4.2	2	2	3	7	difficult in accessibility to oral hygiene				2
40	28/12/2021 13:26	2	1	64	4	0	1	0	0	0	3	1	1	4	5.6	2	2	3	6					2
41	28/12/2021 13:27	2	2	64	3	0	1	0	0	0	3	3	1	4	2.1	1								2
42	28/12/2021 13:28	2	1	64	3	0	1	0	0	0	3	1	1	4	5	2	2	3	6					2
43	28/12/2021 13:29	2	1	64	3	0	1	0	0	0	3	1	1	4	4	2	2	3	6					2
44	28/12/2021 13:29	2	1	64	3	0	1	0	0	0	3	3	1	4	2	1								2
45	28/12/2021 13:30	2	1	64	4	0	1	0	0	0	3	2	1	4	2	1								2
46	28/12/2021 13:31	2	1	64	4	0	1	0	0	0	3	4	1	4	5.8	2	2	3	6					2
47	28/12/2021 13:33	2	1	64	4	0	1	0	0	0	3	2	1	4	2.1	1								2
48	01/01/2022 06:22	1	2	60	4	0	0	1	0	0	3	1	1	2	0	1								2
49	01/01/2022 06:26	1	1	56	1	1	0	0	0	0	3	1	1	3	1.9	1								2
50	01/01/2022 06:29	1	2	41	2	1	0	0	0	0	3	3	1	3	0	1								2
51	01/01/2022 06:29	2	2	41	2	1	0	0	0	0	3	3	1	1	0	1								2
52	01/01/2022 06:30	2	2	41	2	1	0	0	0	0	3	1	1	2	0	1								2
53	01/01/2022 06:30	2	2	41	2	0	0	0	0	1	3	1	1	3	0	1								2
54	01/01/2022 06:33	1	2	35	2	0	1	0	0	0	3	1	1	4	0	1								2
55	01/01/2022 06:36	2	2	35	2	0	1	0	0	0	3	3	1	4	0	1								2
56	01/01/2022 06:37	2	2	35	1	0	1	0	0	0	3	3	1	4	0	1								2
57	01/01/2022 06:37	2	2	35	1	0	1	0	0	0	3	4	1	4	0	1								2
58	01/01/2022 06:38	2	2	35	1	0	1	0	0	0	3	4	1	4	2.5	1								2
59	01/01/2022 06:38	2	2	35	1	0	1	0	0	0	3	3	1	4	1.7	1								2
60	01/01/2022 06:39	2	2	35	2	0	1	0	0	0	3	3	1	4	1.4	1								2
61	01/01/2022 06:39	2	2	35	2	0	1	0	0	0	3	3	1	4	0	1								2
62	01/01/2022 06:43	1	2	28	4	0	0	0	1	1	1	2	1	3	0	1								2
63	01/01/2022 06:53	1	2	45	2	1	0	0	0	0	3	3	1	1	0	1								2
64	01/01/2022 06:53	2	2	45	2	0	1	0	0	0	3	3	1	4	0	1								2
65	01/01/2022 06:57	1	1	41	4	0	1	0	0	0	3	1	1	4	2.1	1								2
66	01/01/2022 06:59	1	1	65	2	0	1	0	0	0	3	1	1	4	0	1								2
67	01/01/2022 06:59	2	1	65	2	0	1	0	0	0	3	1	1	4	0	1								2
68	01/01/2022 07:00	2	1	65	2	0	1	0	0	0	2	1	1	4	0	1								2
69	01/01/2022 07:00	2	1	65	4	0	0	0	1	1	2	1	1	3	0	1								2
70	01/01/2022 07:02	1	2	62	2	0	1	0	0	0	3	1	1	4	0	1								2
71	01/01/2022 07:06	2	2	62	2	0	1	0	0	0	1	1	1	4	2.9	2	1	2	6					2
72	01/01/2022 07:07	2	2	62	2	0	1	0	0	0	1	3	1	4	0	1								2
73	01/01/2022 07:07	2	2	62	2	0	1	0	0	0	3	3	1	4	1.2	1								2
74	01/01/2022 07:08	2	2	62	4	0	0	0	0	1	3	1	1	3	2.7	1								2
75	01/01/2022 07:09	2	2	62	4	1	0	0	0	0	3	1	1	3	0	1								2
76	01/01/2022 07:12	1	1	36	2	0	0	0	0	1	3	1	1	3	0	1								2
77	01/01/2022 07:21	1	2	39	4	1	0	0	0	0	3	1	1	1	0	1								2
78	01/01/2022 07:22	2	2	39	4	1	0	0	0	0	3	1	1	3	0	1								2
79	01/01/2022 07:28	1	2	49	1	0	0	0	0	1	3	3	2	3	0	1								2
80	01/01/2022 07:29	2	2	49	4	1	0	0	0	0	3	1	1	3	0	1								2
81	01/01/2022 07:34	2	2	47	4	1	0	0	0	0	3	1	1	3	0	1								2
82	01/01/2022 07:37	2	2	47	4	0	1	0	0	0	3	1	3	4	0	1								2
83	01/01/2022 07:41	1	2	59	4	0	0	0	0	1	3	3	3	3	0	1								2
84	01/01/2022 07:42	2	2	59	3	0	1	0	0	0	3	3	1	2	0	1								2
85	01/01/2022 07:43	2	2	59	3	0	0	0	0	1	3	3	1	3	2	1								2
86	01/01/2022 07:47	2	2	59	2	0	0	0	0	1	3	1	1	3	0	1								2
87	01/01/2022 07:49	2	2	59	2	1	0	0	0	0	3	1	1	3	0	1								2
88	01/01/2022 07:55	1	1	62	4	1	0	0	0	0	3	3	1	3	0	1								2
89	01/01/2022 07:56	2	1	62	4	0	1	0	0	0	3	1	1	4	0	1								2
90	01/01/2022 07:58	2	1	62	4	1	0	0	0	0	3	3	1	3	0	1								2
91	01/01/2022 07:58	2	1	62	4	0	1	0	0	0	3	1	1	4	0	1								2
92	01/01/2022 08:00	2	1	62	1	0	0	0	0	1	3	1	1	3	0	1								2
93	01/01/2022 08:02	1	2	54	3	0	1	0	0	0	3	1	1	4	0	1								2
94	01/01/2022 08:02	2	2	54	3	0	1	0	0	0	3	1	1	4	0	1								2
95	01/01/2022 08:02	2	2	54	3	0	1	0	0	0	3	1	1	4	0	1								2
96	01/01/2022 08:02	2	2	54	3	0	1	0	0	0	3	1	1	4	0	1								2
97	01/01/2022 08:07	1	2	43	2	1	0	0	0	0	3	1	1	3	0	1								2
98	01/01/2022 08:12	2	2	43	2	0	0	0	0	1	3	1	1	3	0	1								2
99	01/01/2022 08:13	2	2	43	2	1	0	0	0	0	1	2	2	3	1	1								2
100	01/01/2022 08:16	1	1	29	2	0	1	0	0	0	3	2	1	4	0	1								2
101	01/01/2022 08:16	2	1	29	2	0	1	0	0	0	3	1	1	4	0	1								2
102	01/01/2022 08:17	2	1	29	2	0	1	0	0	0	3	4	1	4	0	1								2
103	01/01/2022 08:18	2	1	29	2	0	1	0	0	0	3	4	1	3	0	1								2
104	01/01/2022 08:20	1	1	65	4	0	1	0	0	0	2	4	1	4	1.8	1								2
105	01/01/2022 08:20	2	1	65	4	0	1	0	0	0	2	1	1	4	1.2	1								2
106	01/01/2022 08:21	2	1	65	3	0	1	0	0	0	3	2	3	4	0	1								2
107	01/01/2022 08:22	2	1	65	3	0	1	0	0	0	3	3	3	4	0	1								2
108	01/01/2022 08:22	2	1	65	4	0	1	0	0	0	2	1	1	4	0	1								2
109	01/01/2022 08:22	2	1	65	4	0	1	0	0	0	2	3	1	1	1.6	1								2
110	01/01/2022 08:24	1	1	59	3	0	1	0	0	0	3	3	1	4	0	1								2
111	01/01/2022 08:24	2	1	59	3	0	1	0	0	0	3	3	1	4	0	1								2
112	01/01/2022 08:25	2	1	59	3	0	1	0	0	0	3	3	1	4	2.4	1								2
113	01/01/2022 08:26	2	1	59	3	0	1	0	0	0	1	3	2	4	2.7	1								2
114	01/01/2022 08:27	2	1	59	4	0	1	0	0	0	1	2	1	4	0	1								2
115	01/01/2022 08:27	2	1	59	4	0	1	0	0	0	1	1	1	4	0	1								2
116	01/01/2022 08:27	2	1	59	4	0	1	0	0	0	1	1	1	4	0	1								2
117	01/01/2022 08:31	1	2	37	2	0	1	0	0	0	3	3	1	4	0	1								2
118	01/01/2022 08:32	2	2	37	2	0	0	0	0	1	3	1	1	3	0	1								2
119	01/01/2022 08:32	2	2	37	4	0	1	0	0	0	3	1	1	4	0	1								2
120	01/01/2022 08:34	1	1	49	2	1	0	0	0	0	3	1	1	3	0	1								2
121	01/01/2022 08:35	2	1	49	2	0	0	0	0	1	3	3	1	1	3	1								2
122	01/01/2022 08:37	1	1	49	4	1	0	0	0	0	3	3	1	3	0	1								2
123	01/01/2022 08:38	2	1	49	3	1	0	0	0	0	3	1	1	2	0	1								2
124	01/01/2022 08:38	2	1	49	3	1	0	0	0	0	3	1	1	3	0	1								2
125	01/01/2022 08:39	2	1	49	4	1	0	0	0	0	3	1	1	3	0	1								2
126	01/01/2022 08:44	1	2	57	2	0	0	0	1	1	3	1	1	1	0	3					1	1		2
127	01/01/2022 08:48	1	2	49	4	0	1	0	0	0	3	1	1	4	0	1								2
128	01/01/2022 08:48	2	2	49	4	0	1	0	0	0	3	1	1	4	0	1								2
129	01/01/2022 08:49	2	2	49	2	0	1	0	0	0	3	2	1	4	0	1								2
130	01/01/2022 08:49	2	2	49	2	0	1	0	0	0	3	2	1	3	0	1								2
131	01/01/2022 08:50	2	2	49	1	1	0	0	0	0	1	1	1	3	0	1								2
132	01/01/2022 08:52	1	2	26	2	0	1	0	0	0	3	3	1	4	2.3	1								2
133	01/01/2022 08:54	1	1	55	1	1	0	0	0	0	3	1	1	3	1.5	1								2
134	01/01/2022 08:56	1	2	33	2	0	1	0	0	0	3	2	1	4	0	1								2
135	01/01/2022 08:56	2	2	33	1	1	0	0	0	0	3	1	1	1	1.3	1								2
136	01/01/2022 08:57	2	2	33	1	1	0	0	0	0	3	2	1	3	0	1								2
137	01/01/2022 08:57	2	2	33	2	0	1	0	0	0	3	3	1	4	0	1								2
138	01/01/2022 09:10	2	2	33	1	1	0	0	0	0	3	4	1	3	0	1								2
139	01/01/2022 09:11	2	2	33	2	0	1	0	0	0	3	3	1	4	0	1								2
140	01/01/2022 09:11	2	2	33	2	0	1	0	0	0	3	3	1	4	0	1								2
141	01/01/2022 09:14	1	1	56	2	0	0	0	1	0	3	3	1	3	0	1								2
142	01/01/2022 09:14	2	1	56	1	1	0	0	0	0	1	1	1	3	0	1								2
143	01/01/2022 09:15	2	1	56	1	1	0	0	0	0	1	3	1	2	0	1								2
144	01/01/2022 09:16	2	1	56	1	0	1	0	0	0	1	1	1	4	0	1								2
145	01/01/2022 09:17	2	1	56	2	0	1	0	0	0	1	3	1	4	0	1								2
146	01/01/2022 09:17	2	1	56	2	0	1	0	0	0	1	3	1	4	0	1								2
147	01/01/2022 09:20	1	2	48	2	0	0	0	1	1	3	1	1	3	0	1								2
148	01/01/2022 09:24	1	2	52	2	1	0	0	0	0	1	3	1	3	0	1								2
149	01/01/2022 09:27	2	2	50	4	1	0	0	0	0	3	1	1	3	0	1								2
150	01/01/2022 09:28	2	2	50	4	0	1	0	0	0	3	3	3	4	0	1								2
151	01/01/2022 09:30	1	2	100	4	0	1	0	0	0	3	4	1	4	5.4	2	2	3	6					2
152	01/01/2022 09:31	2	2	100	4	0	1	0	0	0	3	4	1	4	4.6	2	2	3	6					2
153	01/01/2022 09:32	2	2	100	3	0	1	0	0	0	3	3	1	4	3.4	1								2
154	01/01/2022 09:32	2	2	100	3	0	1	0	0	0	3	3	1	4	2.2	1								2
155	01/01/2022 09:33	2	2	100	3	0	1	0	0	0	3	4	1	4	0	1								2
156	01/01/2022 09:33	2	2	100	4	0	1	0	0	0	3	4	1	4	2.9	1								2
157	01/01/2022 09:37	1	2	26	1	1	0	0	0	0	3	2	1	3	0	1								2
158	01/01/2022 09:44	1	2	53	4	0	1	0	0	0	2	3	1	4	2.2	1								2
159	01/01/2022 09:44	2	2	53	4	0	1	0	0	0	2	3	1	4	0	1								2
160	01/01/2022 09:46	2	2	53	3	0	1	0	0	0	2	3	2	4	0	1								2
161	01/01/2022 09:47	2	2	53	3	0	1	0	0	0	2	3	1	4	0	1								2
162	01/01/2022 09:48	2	2	53	3	0	1	0	0	0	2	3	1	4	0	1								2
163	01/01/2022 09:48	2	2	53	4	0	1	0	0	0	2	3	1	4	0	1								2
164	01/01/2022 09:48	2	2	53	4	0	1	0	0	0	2	1	1	4	0	1								2
165	01/01/2022 09:49	2	2	53	4	0	1	0	0	0	1	1	3	4	0	1								2
166	01/01/2022 09:52	1	1	60	2	0	0	0	1	1	3	2	1	3	0	1								2
167	01/01/2022 09:53	2	1	60	2	0	1	0	0	0	3	2	1	4	0	1								2
168	01/01/2022 09:55	2	1	60	4	0	1	0	0	0	3	2	1	4	0	1								2
169	01/01/2022 09:56	2	1	60	4	0	1	0	0	0	3	3	1	3	0	1								2
170	01/01/2022 09:57	2	1	60	4	0	0	0	1	1	2	1	1	3	0	1								2
171	01/01/2022 09:57	2	1	60	4	0	1	0	0	0	2	4	1	4	0	1								2
172	15/01/2022 07:28	1	2	90	4	1	0	0	0	0	3	3	1	3	0	1								2
173	15/01/2022 07:28	2	2	90	4	1	0	0	0	0	3	2	1	3	0	1								2
174	15/01/2022 07:30	1	1	70	1	1	0	0	0	0	3	1	1	2	0	1								2
175	15/01/2022 07:31	2	1	70	1	0	1	0	0	0	3	1	1	4	0	1								2
176	15/01/2022 07:32	2	1	70	1	1	0	0	0	0	3	1	1	2	0	1								2
177	15/01/2022 07:36	1	2	29	2	1	0	0	0	0	3	2	1	1	0	1								2
178	15/01/2022 07:36	2	1	70	1	0	1	0	0	0	3	1	1	4	0	1								2
179	15/01/2022 07:36	2	2	29	2	1	0	0	0	0	3	1	1	2	0	1								2
180	15/01/2022 07:38	1	2	43	3	1	0	0	0	0	3	1	1	2	0	1								2
181	15/01/2022 07:39	2	2	43	3	1	0	0	0	0	1	3	1	2	0	1								2
182	15/01/2022 07:40	2	2	43	4	1	0	0	0	0	2	1	1	3	0	1								2
183	15/01/2022 07:41	2	2	43	4	1	0	0	0	0	2	1	1	3	0	1								2
184	15/01/2022 07:43	1	2	32	4	1	0	0	0	0	3	3	1	3	1.6	1								2
185	15/01/2022 07:43	2	2	32	4	1	0	0	0	0	3	4	1	3	0	1								2
186	15/01/2022 07:45	2	1	26	2	1	0	0	0	0	3	1	1	3	0	1								2
187	15/01/2022 07:49	1	2	62	2	1	0	0	0	0	1	3	1	3	0	1								2
188	15/01/2022 07:49	2	2	62	2	0	1	0	0	0	1	3	1	4	0	1								2
189	15/01/2022 07:50	2	2	62	4	0	0	0	0	1	3	3	3	3	0	1								2
190	15/01/2022 07:51	2	2	62	4	0	1	0	0	0	3	3	3	4	2.4	1								2
191	15/01/2022 07:56	1	2	51	4	0	1	0	0	0	3	1	1	4	1.5	1								2
192	15/01/2022 07:56	2	2	51	4	0	1	0	0	0	3	3	1	4	0	1								2
193	15/01/2022 07:56	2	2	51	4	0	0	0	0	1	3	1	1	1	0	1								2
194	15/01/2022 07:57	2	2	51	4	0	1	0	0	0	3	3	1	4	0	1								2
195	15/01/2022 08:00	1	2	50	2	0	1	0	0	0	3	1	2	4	0	1								2
196	15/01/2022 08:00	2	2	50	2	0	1	0	0	0	3	1	1	4	0	1								2
197	15/01/2022 08:01	2	2	50	2	0	1	0	0	0	3	1	1	4	0	1								2
198	15/01/2022 08:07	1	2	38	4	0	0	0	0	1	3	1	1	3	0	1								2
199	15/01/2022 08:07	2	2	38	4	1	0	0	0	0	3	1	1	3	0	1								2
200	15/01/2022 08:13	1	1	63	2	1	0	0	0	0	3	1	1	1	0	1								2
201	15/01/2022 08:13	2	1	63	2	1	0	0	0	0	3	2	1	1	0	1								2
202	15/01/2022 08:15	1	1	59	2	0	1	0	0	0	3	1	1	4	0	1								2
203	15/01/2022 08:15	2	1	59	4	1	0	0	0	0	3	1	1	4	0	1								2
204	15/01/2022 08:15	2	1	59	2	0	1	0	0	0	3	1	1	4	0	1								2
205	15/01/2022 08:16	2	1	59	3	0	1	0	0	0	3	1	1	4	0	1								2
206	15/01/2022 08:16	2	1	58	3	0	1	0	0	0	3	1	1	4	0	1								2
207	15/01/2022 08:16	2	1	59	3	0	1	0	0	0	3	1	1	4	0	1								2
208	15/01/2022 08:18	1	2	53	2	0	1	0	0	0	2	3	2	4	0	1								2
209	15/01/2022 08:18	2	2	53	1	0	0	0	0	1	3	1	1	2	0	1								2
210	15/01/2022 08:19	2	2	53	2	0	0	0	0	1	3	1	1	3	0	1								2
211	15/01/2022 08:21	1	1	30	2	1	0	0	0	0	3	2	1	3	0	1								2
212	15/01/2022 08:24	1	2	33	4	0	0	0	0	1	3	1	1	3	0	1								2
213	15/01/2022 08:26	1	2	28	4	0	0	0	0	1	3	3	3	1	0	1								2
214	15/01/2022 08:28	1	2	48	1	0	1	0	0	0	2	1	1	4	0	1								2
215	15/01/2022 08:28	2	2	48	2	0	0	0	0	1	2	1	1	3	0	1								2
216	15/01/2022 08:30	1	2	50	2	0	1	0	0	0	3	1	1	4	0	1								2
217	15/01/2022 08:31	2	2	50	2	0	0	0	0	1	3	1	1	2	0	1								2
218	15/01/2022 08:31	2	2	50	1	0	0	0	0	1	3	1	1	3	0	1								2
219	15/01/2022 08:32	2	2	50	2	0	0	0	0	1	3	1	1	2	0	1								2
220	15/01/2022 08:32	2	2	50	2	0	1	0	0	0	3	1	1	4	0	1								2
221	15/01/2022 08:36	1	1	55	2	0	1	0	0	0	3	1	1	4	2.7	1								2
222	15/01/2022 08:36	2	1	55	2	0	1	0	0	0	3	1	1	4	0	1								2
223	15/01/2022 08:36	2	1	55	2	0	1	0	0	0	3	1	1	4	0	1								2
224	15/01/2022 08:38	2	1	50	1	0	1	0	0	0	3	1	1	4	2.4	1								2
225	15/01/2022 08:38	2	1	50	1	0	1	0	0	0	3	1	1	4	2.2	1								2
226	15/01/2022 08:38	2	1	50	2	0	1	0	0	0	3	1	1	4	0	1								2
227	15/01/2022 08:38	2	1	50	2	0	1	0	0	0	3	1	1	4	0	1								2
228	15/01/2022 08:39	2	1	50	2	0	1	0	0	0	3	1	1	4	0	1								2
229	15/01/2022 08:39	2	1	50	4	0	1	0	0	0	3	1	1	4	0	1								2
230	15/01/2022 08:40	2	1	50	4	0	1	0	0	0	3	1	1	4	2.2	1								2
231	15/01/2022 08:40	2	1	50	3	0	1	0	0	0	3	1	1	4	1.8	1								2
232	15/01/2022 08:40	2	1	50	3	0	1	0	0	0	3	1	1	4	0	1								2
233	15/01/2022 08:41	2	1	50	4	0	1	0	0	0	3	1	1	4	0	1								2
234	15/01/2022 08:41	2	1	50	4	0	1	0	0	0	3	1	1	4	0	1								2
235	15/01/2022 08:42	1	2	31	2	1	0	0	0	0	1	2	1	2	0	1								2
236	15/01/2022 08:45	1	1	47	2	0	1	0	0	0	3	1	1	4	0	1								2
237	15/01/2022 08:45	2	1	47	1	0	1	0	0	0	3	1	1	4	0	1								2
238	15/01/2022 08:45	2	1	47	1	0	1	0	0	0	3	1	1	4	0	1								2
239	15/01/2022 08:46	2	1	47	2	0	1	0	0	0	3	1	1	4	0	1								2
240	15/01/2022 08:47	2	1	47	4	0	1	0	0	0	2	2	1	4	2	1								2
241	15/01/2022 08:47	2	1	47	4	0	1	0	0	0	2	2	1	4	2.4	1								2
242	15/01/2022 08:49	1	1	43	1	0	0	0	0	1	3	1	1	3	0	1								2
243	15/01/2022 08:49	2	1	43	1	0	0	0	0	1	3	1	1	4	0	1								2
244	15/01/2022 08:51	1	1	59	4	0	0	0	0	1	2	1	1	3	0	1								2
245	15/01/2022 08:51	2	1	59	2	0	1	0	0	0	2	1	1	4	0	1								2
246	15/01/2022 08:51	2	1	59	4	0	1	0	0	0	2	2	3	4	0	1								2
247	15/01/2022 08:53	1	2	65	2	0	1	0	0	0	2	1	1	4	0	1								2
248	15/01/2022 08:54	2	2	65	2	0	1	0	0	0	2	3	1	4	1.4	1								2
249	15/01/2022 08:54	2	2	65	1	0	1	0	0	0	2	1	1	4	0	1								2
250	15/01/2022 08:54	2	2	65	1	0	1	0	0	0	3	1	1	4	0	1								2
251	15/01/2022 08:54	2	2	65	1	0	1	0	0	0	2	1	1	4	0	1								2
252	15/01/2022 08:57	1	2	58	4	1	0	0	0	0	3	1	1	3	0	1								2
253	15/01/2022 08:58	2	2	58	2	0	0	0	0	1	3	1	3	3	2.5	1								2
254	15/01/2022 08:59	1	2	22	3	1	0	0	0	0	3	2	1	2	0	1								2
255	15/01/2022 09:00	1	2	56	2	1	0	0	0	0	3	2	1	3	0	1								2
256	15/01/2022 09:01	2	2	56	2	1	0	0	0	0	3	2	1	3	2.8	1								2
257	15/01/2022 09:03	1	1	50	4	0	0	0	0	1	3	2	2	3	1.5	1								2
258	15/01/2022 09:05	1	2	52	4	1	0	0	0	0	3	1	1	3	0	1								2
259	15/01/2022 09:06	2	1	52	4	1	0	0	0	0	3	2	1	3	1.2	1								2
260	15/01/2022 09:07	2	2	52	2	0	0	0	0	1	1	1	1	2	0	1								2
261	15/01/2022 09:07	2	2	52	2	0	0	0	0	1	1	1	1	3	0	1								2
262	15/01/2022 09:09	1	2	35	4	0	0	0	0	1	2	1	1	3	0	1								2
263	15/01/2022 09:10	2	2	35	4	1	0	0	0	0	2	4	2	3	0	1								2
264	15/01/2022 09:11	1	1	69	4	0	1	0	0	0	3	1	1	4	0	1								2
265	15/01/2022 09:13	1	1	51	4	1	0	0	0	0	3	2	1	3	0	1								2
266	15/01/2022 09:13	2	1	51	4	0	0	0	0	1	3	2	1	3	0	1								2
267	15/01/2022 09:33	1	1	55	2	0	1	0	0	0	3	2	1	4	0	1								2
268	15/01/2022 09:33	2	1	55	2	0	1	0	0	0	3	1	1	4	0	1								2
269	15/01/2022 09:34	2	1	55	2	1	0	0	0	0	3	1	1	3	0	1								2
270	15/01/2022 09:34	2	1	55	2	0	0	0	0	1	3	1	1	3	0	1								2
271	15/01/2022 09:35	2	1	55	2	0	0	0	0	1	3	1	1	3	0	1								2
272	15/01/2022 09:35	2	1	55	4	1	0	0	0	0	3	1	1	3	0	1								2
273	15/01/2022 09:36	2	1	55	4	1	0	0	0	0	3	3	1	3	0	1								2
274	15/01/2022 09:38	1	1	47	4	0	1	0	0	0	3	1	1	4	0	1								2
275	15/01/2022 09:38	2	1	47	4	0	1	0	0	0	3	1	1	4	0	1								2
276	15/01/2022 09:39	2	1	47	3	0	1	0	0	0	3	2	1	4	0	1								2
277	15/01/2022 09:39	2	1	47	3	0	1	0	0	0	3	1	1	4	0	1								2
278	15/01/2022 09:39	2	1	47	4	0	1	0	0	0	3	1	1	4	0	1								2
279	15/01/2022 09:39	2	1	47	4	0	1	0	0	0	3	1	1	4	0	1								2
280	15/01/2022 09:40	2	1	47	2	0	1	0	0	0	3	1	1	4	0	1								2
281	15/01/2022 09:40	2	1	47	2	0	1	0	0	0	3	1	1	4	0	1								2
282	15/01/2022 09:40	2	1	47	2	0	1	0	0	0	3	1	1	4	0	1								2
283	15/01/2022 09:42	1	1	42	2	0	1	0	0	0	3	2	1	4	0	1								2
284	15/01/2022 09:42	2	1	42	2	0	1	0	0	0	3	2	1	4	0	1								2
285	15/01/2022 09:43	2	1	42	1	0	1	0	0	0	3	1	1	4	0	1								2
286	15/01/2022 09:43	2	1	42	1	0	1	0	0	0	3	1	1	4	0	1								2
287	15/01/2022 09:43	2	1	42	1	0	1	0	0	0	3	1	1	4	0	1								2
288	15/01/2022 09:43	2	1	42	2	0	1	0	0	0	3	1	1	4	0	1								2
289	15/01/2022 09:43	2	1	42	2	0	1	0	0	0	3	4	1	4	2	1								2
290	15/01/2022 09:44	2	1	42	2	0	1	0	0	0	3	1	1	4	0	1								2
291	15/01/2022 09:46	1	2	51	1	0	0	0	0	1	3	1	1	3	2.9	1								2
292	15/01/2022 09:49	1	2	52	2	1	0	0	0	0	3	1	1	3	0	1								2
293	15/01/2022 09:51	1	2	24	2	1	0	0	0	0	3	3	1	3	0	1								2
294	15/01/2022 09:51	2	2	24	2	1	0	0	0	0	3	1	1	3	0	1								2
295	15/01/2022 09:52	1	2	38	2	1	0	0	0	0	3	1	1	3	0	1								2
296	15/01/2022 09:54	1	1	34	2	0	1	0	0	0	3	1	1	4	0	1								2
297	15/01/2022 09:54	2	1	34	2	1	0	0	0	0	3	1	1	2	0	1								2
298	15/01/2022 09:54	2	1	34	2	0	0	0	0	1	3	1	1	3	0	1								2
299	15/01/2022 09:55	2	1	34	2	0	0	0	0	1	3	1	1	3	0	1								2
300	15/01/2022 09:57	1	2	33	2	0	0	0	0	1	3	1	1	3	0	1								2
301	15/01/2022 09:58	1	2	26	4	0	1	0	0	0	3	1	1	4	0	1								2
302	15/01/2022 09:58	2	2	26	4	0	1	0	0	0	3	1	1	4	0	1								2
303	15/01/2022 09:59	2	2	26	3	0	1	0	0	0	3	1	1	4	0	1								2
304	15/01/2022 09:59	2	2	26	3	0	1	0	0	0	3	3	1	4	0	1								2
305	15/01/2022 10:00	2	2	26	4	0	1	0	0	0	3	1	1	4	0	1								2
306	15/01/2022 10:00	2	2	26	4	0	1	0	0	0	3	1	1	4	0	1								2
307	15/01/2022 10:02	1	2	39	2	0	1	0	0	0	3	1	1	4	0	1								2
308	15/01/2022 10:02	2	2	39	2	0	1	0	0	0	3	1	1	4	0	1								2
309	15/01/2022 10:03	2	2	39	2	0	1	0	0	0	3	1	1	4	0	1								2
310	15/01/2022 10:03	2	2	39	2	0	1	0	0	0	3	1	1	4	0	1								2
311	15/01/2022 10:03	2	2	39	1	0	1	0	0	0	3	1	1	4	0	1								2
312	15/01/2022 10:04	2	2	39	1	0	1	0	0	0	3	1	1	4	0	1								2
313	15/01/2022 10:04	2	2	39	1	0	1	0	0	0	3	1	1	4	0	1								2
314	15/01/2022 10:05	2	2	39	4	0	1	0	0	0	3	1	1	4	0	1								2
315	15/01/2022 10:05	2	2	39	4	0	1	0	0	0	3	1	1	4	0	1								2
316	15/01/2022 10:05	2	2	39	4	0	1	0	0	0	3	1	1	4	0	1								2
317	15/01/2022 10:05	2	2	39	3	0	1	0	0	0	3	1	1	4	0	1								2
318	15/01/2022 10:05	2	2	39	4	0	1	0	0	0	3	1	1	4	0	1								2
319	15/01/2022 10:06	2	2	39	3	0	1	0	0	0	3	1	1	4	0	1								2
320	29/01/2022 07:30	1	1	59	4	0	1	0	0	0	1	1	1	4	0	1								2
321	29/01/2022 07:30	2	1	59	4	0	1	0	0	0	1	2	1	4	0	1								2
322	29/01/2022 07:31	2	1	59	4	0	1	0	0	0	1	2	1	4	0	1								2
323	29/01/2022 07:31	2	1	59	3	0	1	0	0	0	3	3	2	4	2.9	1								2
324	29/01/2022 07:32	2	1	59	3	0	1	0	0	0	3	1	1	4	0	1								2
325	29/01/2022 07:32	2	1	59	3	0	1	0	0	0	3	3	1	4	0	1								2
326	29/01/2022 07:33	2	1	59	3	0	1	0	0	0	3	3	1	4	0	1								2
327	29/01/2022 07:35	2	1	59	2	0	1	0	0	0	1	3	1	4	0	1								2
328	29/01/2022 07:35	2	1	59	2	0	1	0	0	0	1	3	1	4	0	1								2
329	29/01/2022 07:35	2	1	59	2	0	1	0	0	0	2	3	1	4	0	1								2
330	29/01/2022 07:36	2	1	59	2	0	1	0	0	0	2	3	2	4	0	1								2
331	29/01/2022 07:39	1	2	51	4	1	0	0	0	0	3	1	2	3	0	1								2
332	29/01/2022 07:41	1	2	54	1	0	0	0	0	1	2	1	1	3	0	1								2
333	29/01/2022 07:41	2	2	54	1	0	1	0	0	0	2	1	1	4	0	1								2
334	29/01/2022 07:46	1	1	59	4	0	1	0	0	0	3	3	1	4	3.3	3					1	5		2
335	29/01/2022 07:47	2	1	59	4	0	0	0	0	1	3	3	1	1	2.5	1								2
336	29/01/2022 07:49	1	1	56	2	0	1	0	0	0	2	1	1	4	0	1								2
337	29/01/2022 07:49	2	1	56	2	1	0	0	0	0	2	1	1	3	0	1								2
338	29/01/2022 07:50	2	1	56	4	1	0	0	0	0	3	1	1	3	2.4	1								2
339	29/01/2022 07:51	2	1	56	2	1	0	0	0	0	3	1	1	3	0	1								2
340	29/01/2022 07:52	2	1	56	2	0	1	0	0	0	1	1	1	4	2	1								2
341	29/01/2022 07:52	2	1	56	2	0	0	0	0	1	3	1	1	3	0	1								2
342	29/01/2022 07:52	2	1	56	4	0	1	0	0	0	1	1	1	4	0	1								2
343	29/01/2022 07:53	2	1	56	4	1	0	0	0	0	1	3	2	2	0	1								2
344	29/01/2022 07:55	1	2	47	3	1	0	0	0	0	3	1	1	3	0	1								2
345	29/01/2022 07:55	2	2	47	3	0	1	0	0	0	3	3	1	4	0	1								2
346	29/01/2022 07:55	2	2	47	3	0	1	0	0	0	3	1	1	4	0	1								2
347	29/01/2022 07:56	2	2	47	3	1	0	0	0	0	3	3	1	1	0	1								2
348	29/01/2022 08:00	1	1	61	1	1	0	0	0	0	1	1	1	3	0	1								2
349	29/01/2022 08:00	2	1	61	1	1	0	0	0	0	1	1	1	1	0	1								2
350	29/01/2022 08:01	2	1	51	2	0	0	0	0	1	1	1	1	3	0	1								2
351	29/01/2022 08:03	1	2	55	2	0	0	0	0	1	1	1	1	3	0	1								2
352	29/01/2022 08:04	2	2	55	2	0	0	0	0	1	1	3	2	3	0	1								2
353	29/01/2022 08:05	2	2	55	4	1	0	0	0	0	1	1	1	3	0	1								2
354	29/01/2022 08:07	1	1	63	2	1	0	0	0	0	1	1	1	3	0	1								2
355	29/01/2022 08:07	2	1	63	2	1	0	0	0	0	1	1	1	3	0	1								2
356	29/01/2022 08:08	2	1	63	4	0	1	0	0	0	2	3	1	4	0	1								2
357	29/01/2022 08:08	2	1	63	4	1	0	0	0	0	2	1	1	3	0	1								2
358	29/01/2022 08:09	2	1	63	2	1	0	0	0	0	3	1	1	1	0	1								2
359	29/01/2022 08:09	2	1	63	2	0	0	0	0	1	3	1	1	3	0	1								2
360	29/01/2022 08:12	1	2	36	1	1	0	0	0	0	3	3	1	3	0	1								2
361	29/01/2022 08:12	2	2	36	2	0	0	0	0	1	3	3	2	3	0	1								2
362	29/01/2022 08:14	1	2	22	4	1	0	0	0	0	3	1	1	3	0	1								2
363	29/01/2022 08:15	2	2	22	3	0	1	0	0	0	3	3	1	4	0	1								2
364	29/01/2022 08:16	2	2	22	3	1	0	0	0	0	3	1	1	1	0	1								2
365	29/01/2022 08:17	2	2	22	3	0	1	0	0	0	3	1	1	4	0	1								2
366	29/01/2022 08:17	2	2	22	4	1	0	0	0	0	3	2	1	3	0	1								2
367	29/01/2022 08:19	2	2	22	2	1	0	0	0	0	3	1	1	3	0	1								2
368	29/01/2022 08:22	1	2	44	4	1	0	0	0	0	3	1	1	3	0	1								2
369	29/01/2022 08:23	1	2	56	2	0	0	0	0	1	3	1	1	3	0	1								2
370	29/01/2022 08:27	1	2	47	2	0	0	0	0	1	3	1	1	1	0	1								2
371	29/01/2022 08:27	2	2	47	1	0	0	0	0	1	3	2	1	1	0	3					1	5		2
372	29/01/2022 08:28	2	2	47	1	0	0	0	0	1	3	1	1	1	0	1								2
373	29/01/2022 08:29	2	2	47	2	1	0	0	0	0	3	3	1	2	0	1								2
374	29/01/2022 08:31	1	2	38	1	0	1	0	0	0	3	1	1	4	0	1								2
375	29/01/2022 08:31	2	2	38	2	0	1	0	0	0	3	4	1	4	0	1								2
376	29/01/2022 08:31	2	2	38	1	0	1	0	0	0	3	1	1	4	0	1								2
377	29/01/2022 08:32	2	2	38	1	0	1	0	0	0	3	3	1	4	0	1								2
378	29/01/2022 08:32	2	2	38	1	0	1	0	0	0	3	3	1	4	0	1								2
379	29/01/2022 08:33	2	2	38	1	1	0	0	0	0	1	3	1	2	0	1								2
380	29/01/2022 08:44	1	2	45	2	0	1	0	0	0	3	3	2	4	0	1								2
381	29/01/2022 08:44	2	2	45	2	0	1	0	0	0	3	3	1	4	0	1								2
382	29/01/2022 08:45	2	2	45	1	0	1	0	0	0	3	3	1	4	0	1								2
383	29/01/2022 08:45	2	2	45	1	0	1	0	0	0	3	3	1	4	0	1								2
384	29/01/2022 08:45	2	2	45	1	0	1	0	0	0	3	3	1	4	0	1								2
385	29/01/2022 08:45	2	2	45	2	0	1	0	0	0	3	3	1	4	0	1								2
386	29/01/2022 08:46	2	2	45	4	0	1	0	0	0	3	1	1	4	0	1								2
387	29/01/2022 08:47	2	2	45	3	0	1	0	0	0	3	4	1	4	0	1								2
388	29/01/2022 08:47	2	2	45	4	0	1	0	0	0	3	2	1	4	0	1								2
389	29/01/2022 08:48	1	1	37	2	0	1	0	0	0	2	1	1	4	0	1								2
390	29/01/2022 08:48	2	1	37	2	0	1	0	0	0	2	1	1	4	0	1								2
391	29/01/2022 08:49	2	1	37	1	0	0	0	0	1	2	2	1	3	0	1								2
392	29/01/2022 08:49	2	1	37	1	0	0	0	0	1	2	1	1	3	0	1								2
393	29/01/2022 08:50	2	1	37	2	0	1	0	0	0	2	2	1	4	0	1								2
394	29/01/2022 08:50	2	1	37	2	0	1	0	0	0	2	1	1	4	0	1								2
395	29/01/2022 08:50	2	1	37	4	0	1	0	0	0	2	1	1	4	0	1								2
396	29/01/2022 08:50	2	1	37	4	0	1	0	0	0	2	1	1	4	2.1	1								2
397	29/01/2022 08:51	2	1	37	4	0	0	0	0	1	3	1	1	3	0	1								2
398	29/01/2022 08:51	2	1	37	4	0	1	0	0	0	3	1	1	4	2	1								2
399	29/01/2022 08:55	1	2	37	4	0	0	0	0	1	3	1	1	1	0	1								2
400	29/01/2022 08:57	2	2	37	4	0	1	0	0	0	3	1	3	4	0	1								2
401	29/01/2022 08:58	2	2	37	4	0	1	0	0	0	3	2	3	4	0	1								2
402	29/01/2022 09:02	1	2	57	4	0	0	0	0	1	3	1	1	3	0	1								2
403	29/01/2022 09:05	1	2	57	2	0	0	0	0	1	3	1	1	3	0	1								2
404	29/01/2022 09:05	2	2	57	1	0	1	0	0	0	3	1	1	4	0	1								2
405	29/01/2022 09:05	2	2	57	1	0	1	0	0	0	3	1	1	4	0	1								2
406	29/01/2022 09:07	1	2	37	2	1	0	0	0	0	3	1	2	1	0	1								2
407	29/01/2022 09:07	2	2	37	2	0	1	0	0	0	3	1	1	4	0	1								2
408	29/01/2022 09:07	2	2	37	2	0	1	0	0	0	3	1	1	4	0	1								2
409	29/01/2022 09:09	1	2	35	4	0	1	0	0	0	3	1	1	4	1.4	1								2
410	29/01/2022 09:09	2	2	35	4	0	1	0	0	0	3	3	1	4	0	1								2
411	29/01/2022 09:09	2	2	35	4	0	1	0	0	0	3	2	1	4	0	1								2
412	29/01/2022 09:09	2	2	35	3	0	1	0	0	0	3	2	1	4	0	1								2
413	29/01/2022 09:10	2	2	35	4	0	1	0	0	0	3	2	1	4	0	1								2
414	29/01/2022 09:10	2	2	35	4	0	1	0	0	0	3	2	1	4	0	1								2
415	29/01/2022 09:13	1	1	57	2	1	0	0	0	0	3	1	1	3	0	1								2
416	29/01/2022 09:15	1	1	58	2	0	0	0	0	1	3	1	1	3	0	1								2
417	29/01/2022 09:15	2	1	58	2	1	0	0	0	0	1	1	1	3	0	1								2
418	29/01/2022 09:16	2	1	58	4	0	1	0	0	0	2	2	1	4	2.8	1								2
419	29/01/2022 09:16	2	1	58	4	1	0	0	0	0	2	1	1	3	0	1								2
420	29/01/2022 09:17	2	1	58	4	0	1	0	0	0	1	1	1	4	0	1								2
421	29/01/2022 09:18	1	1	52	2	0	1	0	0	0	3	1	1	4	0	1								2
422	29/01/2022 09:19	2	1	52	1	0	1	0	0	0	3	3	2	4	0	1								2
423	29/01/2022 09:19	2	1	52	1	0	1	0	0	0	3	3	1	4	0	1								2
424	29/01/2022 09:19	2	1	52	2	0	1	0	0	0	3	1	1	4	0	1								2
425	29/01/2022 09:19	2	1	52	2	0	1	0	0	0	3	1	1	4	0	1								2
426	29/01/2022 09:22	1	2	46	4	1	0	0	0	0	3	1	1	3	0	1								2
427	29/01/2022 09:22	2	2	46	4	0	0	0	0	1	3	1	1	3	0	1								2
428	29/01/2022 09:22	2	2	46	2	0	1	0	0	0	1	2	1	4	0	1								2
429	29/01/2022 09:27	1	2	54	2	1	0	0	0	0	2	3	1	2	0	1								2
430	29/01/2022 09:28	2	2	54	2	0	1	0	0	0	2	1	1	4	0	1								2
431	29/01/2022 09:28	2	2	54	2	0	1	0	0	0	2	1	1	4	0	1								2
432	29/01/2022 09:29	2	2	54	1	1	0	0	0	0	2	1	1	3	0	1								2
433	08/02/2022 09:29	1	1	54	4	1	0	0	0	0	3	1	1	3	0	1								2
434	08/02/2022 09:43	1	2	61	4	0	1	0	0	0	3	1	1	4	2	1								2
435	08/02/2022 09:43	2	2	61	4	0	0	0	0	1	3	1	1	3	1.8	1								2
436	08/02/2022 09:44	2	2	61	4	0	0	0	0	1	3	1	1	3	0	1								2
437	08/02/2022 09:44	2	2	61	4	0	1	0	0	0	3	1	1	4	1.4	1								2
438	08/02/2022 09:48	1	2	49	3	0	1	0	0	0	3	1	1	4	3	2	2	3	6					2
439	08/02/2022 09:50	1	2	49	3	0	1	0	0	0	3	1	1	4	2.2	1								2
440	08/02/2022 09:54	1	1	23	1	1	0	0	0	0	3	1	1	3	0	1								2
441	08/02/2022 09:55	2	1	23	1	1	0	0	0	0	3	1	2	3	0	1								2
442	08/02/2022 09:56	1	1	32	4	1	0	0	0	0	3	3	1	3	2	1								2
443	08/02/2022 10:01	1	1	48	4	1	0	0	0	0	3	1	1	3	0	1								2
444	08/02/2022 11:13	1	1	63	4	0	1	0	0	0	2	1	1	4	0	1								2
445	08/02/2022 11:14	2	1	63	4	0	1	0	0	0	3	1	1	4	0	1								2
446	08/02/2022 11:14	2	1	63	2	1	0	0	0	0	2	1	1	3	0	1								2
447	08/02/2022 11:14	2	1	63	2	1	0	0	0	0	2	1	1	3	0	1								2
448	08/02/2022 11:14	2	1	63	4	1	0	0	0	0	3	1	1	3	0	1								2
449	08/02/2022 11:15	2	1	63	2	1	0	0	0	0	2	3	1	3	0	1								2
450	08/02/2022 11:16	2	1	63	2	0	1	0	0	0	2	3	2	4	0	1								2
451	08/02/2022 11:18	2	1	63	4	0	0	0	1	1	3	3	1	3	0	1								2
452	08/02/2022 11:18	2	1	63	4	1	0	0	0	0	2	1	1	3	0	1								2
453	08/02/2022 11:22	1	1	61	2	0	1	0	0	0	3	3	1	4	0	1								2
454	08/02/2022 11:22	2	1	61	2	0	1	0	0	0	3	3	1	4	0	1								2
455	08/02/2022 11:22	2	1	61	1	0	1	0	0	0	3	3	1	4	0	1								2
456	08/02/2022 11:23	2	1	61	2	0	1	0	0	0	3	3	1	4	0	1								2
457	08/02/2022 11:23	2	1	61	1	0	1	0	0	0	3	3	1	4	0	1								2
458	08/02/2022 11:24	2	1	61	4	0	1	0	0	0	3	1	1	4	3.8	2	2	3	6					2
459	08/02/2022 11:25	2	1	61	3	0	1	0	0	0	3	3	1	4	3.9	2	2	3	6					2
460	08/02/2022 11:26	2	1	61	3	0	1	0	0	0	3	3	1	4	3.2	2	2	3	6					2
461	08/02/2022 11:27	2	1	61	3	0	1	0	0	0	3	3	1	4	2.5	2	1	3	6					2
462	08/02/2022 11:30	1	1	34	3	1	0	0	0	0	3	4	1	3	1.4	1								2
463	08/02/2022 11:34	1	1	61	4	0	1	0	0	0	3	1	1	4	0	1								2
464	08/02/2022 11:35	2	1	61	4	0	1	0	0	0	3	3	1	3	2.5	2	1	3	6					2
465	08/02/2022 11:36	2	1	61	4	0	0	0	0	1	1	1	1	3	0	1								2
466	08/02/2022 11:36	2	1	61	4	0	1	0	0	0	1	1	1	4	0	1								2
467	08/02/2022 11:38	1	2	42	2	0	0	0	0	1	3	1	1	3	0	1								2
468	08/02/2022 11:39	2	2	42	2	0	0	0	0	1	3	1	1	1	0	1								2
469	08/02/2022 11:40	2	2	42	2	0	0	0	0	1	3	2	1	3	1.9	1								2
470	08/02/2022 11:43	2	1	42	2	0	1	0	0	0	1	2	1	4	0	1								2
471	08/02/2022 11:52	1	2	37	4	1	0	0	0	1	1	1	1	3	0	1								2
472	08/02/2022 11:53	2	2	37	4	0	0	0	0	1	3	4	3	3	1.9	1								2
473	08/02/2022 12:00	1	2	41	4	1	0	0	0	0	3	1	1	3	0	1								2
474	08/02/2022 12:00	2	2	41	4	1	0	0	0	0	3	1	1	3	0	1								2
475	08/02/2022 12:02	1	1	36	4	1	0	0	0	0	3	1	1	3	0	1								2
476	08/02/2022 12:02	2	1	36	4	0	1	0	0	0	3	1	1	4	0	1								2
477	08/02/2022 12:06	1	2	54	2	1	0	0	0	0	3	1	2	3	0	1								2
478	08/02/2022 12:07	2	2	54	2	1	0	0	0	0	3	2	1	3	0	1								2
479	08/02/2022 12:08	2	2	54	2	1	0	0	0	0	3	1	2	1	0	1								2
480	08/02/2022 12:09	2	2	54	2	0	1	0	0	0	3	2	2	4	0	1								2
481	08/02/2022 12:09	2	2	54	2	0	1	0	0	0	3	1	1	4	0	1								2
482	08/02/2022 12:12	1	2	51	4	1	0	0	0	0	3	1	1	3	0	1								2
483	08/02/2022 12:12	2	2	51	4	1	0	0	0	0	3	1	1	3	0	1								2
484	08/02/2022 12:15	2	2	51	1	1	0	0	0	0	3	1	1	3	0	1								2
485	08/02/2022 12:15	2	2	51	1	0	0	0	0	1	3	1	1	3	0	1								2
486	08/02/2022 12:18	1	2	41	4	1	0	0	0	0	3	1	1	3	0	1								2
487	08/02/2022 12:22	2	2	40	4	1	0	0	0	0	3	1	1	3	0	1								2
488	08/02/2022 12:22	1	2	40	4	0	0	0	0	1	3	1	1	3	0	1								2
489	08/02/2022 12:24	1	2	41	4	1	0	0	0	0	3	1	1	3	0	1								2
490	08/02/2022 12:26	1	2	46	4	1	0	0	0	0	3	1	1	3	0	1								2
491	08/02/2022 12:26	2	2	46	4	1	0	0	0	0	3	1	1	3	0	1								2
492	08/02/2022 12:28	1	1	33	4	1	0	0	0	0	3	3	1	3	0	1								2
493	08/02/2022 12:31	1	2	38	2	1	0	0	0	0	3	1	1	3	0	1								2
494	08/02/2022 12:33	1	1	65	4	1	0	0	0	0	3	1	1	3	0	1								2
495	08/02/2022 12:35	1	2	65	4	0	1	0	0	0	2	1	1	4	2	1								2
496	08/02/2022 12:36	2	2	65	4	0	1	0	0	0	2	2	3	4	0	1								2
497	08/02/2022 12:36	2	2	65	4	0	1	0	0	0	2	1	1	4	1.6	1								2
498	08/02/2022 12:36	2	2	65	4	0	1	0	0	0	3	1	1	4	2.6	1								2
499	08/02/2022 12:40	1	1	44	2	0	0	0	0	1	3	2	1	3	0	1								2
500	08/02/2022 12:40	2	1	44	2	0	1	0	0	0	3	2	1	4	0	1								2
501	08/02/2022 12:47	1	2	46	4	0	1	0	0	0	3	1	1	4	0	1								2
502	08/02/2022 12:47	2	2	46	4	0	1	0	0	0	3	1	1	4	0	1								2
503	08/02/2022 12:47	2	2	46	4	0	1	0	0	0	3	1	1	4	0	1								2
504	08/02/2022 12:47	2	2	46	4	0	1	0	0	0	3	1	1	4	0	1								2
505	08/02/2022 12:47	2	2	46	3	0	1	0	0	0	3	1	1	4	0	1								2
506	08/02/2022 12:47	2	2	46	3	0	1	0	0	0	3	1	1	4	0	1								2
507	08/02/2022 12:50	1	2	29	4	0	1	0	0	0	3	3	1	4	0	1								2
508	08/02/2022 12:50	2	2	29	4	1	0	0	0	0	3	3	1	1	0	1								2
509	12/02/2022 07:15	1	2	53	2	1	0	0	0	0	3	1	1	3	0	1								2
510	12/02/2022 07:16	2	2	53	2	0	0	0	0	1	3	1	1	1	0	1								2
511	12/02/2022 07:16	2	2	53	4	1	0	0	0	0	3	1	1	3	0	1								2
512	12/02/2022 07:18	1	2	48	2	1	0	0	0	0	3	1	1	3	0	1								2
513	12/02/2022 07:18	2	2	48	2	1	0	0	0	0	3	1	1	3	0	1								2
514	12/02/2022 07:19	2	2	48	2	0	0	0	0	1	3	1	1	1	0	1								2
515	12/02/2022 07:26	1	2	59	2	1	0	0	0	0	3	4	1	3	0	1								2
516	12/02/2022 07:27	2	2	59	2	0	0	0	0	1	3	1	1	3	0	1								2
517	12/02/2022 07:27	2	2	59	2	0	0	0	0	1	3	1	1	3	0	1								2
518	12/02/2022 07:27	2	2	59	4	0	1	0	0	0	3	1	1	4	0	1								2
519	12/02/2022 07:27	2	2	59	4	1	0	0	0	0	3	1	1	1	0	1								2
520	12/02/2022 07:28	2	2	59	4	1	0	0	0	0	3	2	1	3	0	1								2
521	12/02/2022 07:28	2	2	59	4	0	1	0	0	0	3	2	1	4	0	1								2
522	12/02/2022 07:31	1	2	35	4	0	0	0	0	1	1	3	1	3	0	1								2
523	12/02/2022 07:32	2	2	35	4	0	0	0	0	1	1	1	1	1	0	1								2
524	12/02/2022 07:32	2	2	35	3	0	0	0	0	1	2	1	1	1	0	1								2
525	12/02/2022 07:33	2	2	35	3	0	1	0	0	0	2	2	1	4	0	1								2
526	12/02/2022 07:34	2	2	37	4	0	0	0	0	1	2	1	1	3	0	1								2
527	12/02/2022 07:35	2	2	37	4	0	1	0	0	0	2	1	1	4	0	1								2
528	12/02/2022 07:37	1	2	60	4	0	1	0	0	0	3	1	1	4	0	1								2
529	12/02/2022 07:37	2	2	60	4	0	1	0	0	0	3	1	1	4	0	1								2
530	12/02/2022 07:40	1	1	64	4	0	1	0	0	0	3	4	1	4	2.5	2	1	3	6					2
531	12/02/2022 07:43	1	1	69	2	0	0	0	1	1	3	1	1	1	0	1								2
532	12/02/2022 07:44	1	1	48	4	1	0	0	0	0	3	1	1	3	0	1								2
533	12/02/2022 07:45	2	1	48	4	0	0	0	0	1	3	1	1	3	0	1								2
534	12/02/2022 07:47	1	2	42	4	1	0	0	0	0	3	3	1	3	0	1								2
535	12/02/2022 07:48	1	2	40	4	1	0	0	0	0	3	3	1	2	0	1								2
536	12/02/2022 07:50	1	1	48	4	1	0	0	0	0	1	1	1	3	0	1								2
537	12/02/2022 07:52	2	1	48	4	1	0	0	0	0	1	1	1	3	0	1								2
538	12/02/2022 07:52	2	1	48	4	1	0	0	0	0	1	3	3	3	2	1								2
539	12/02/2022 07:54	1	2	44	2	0	0	0	0	1	3	1	2	3	0	1								2
540	12/02/2022 07:56	1	1	24	4	1	0	0	0	0	3	1	1	3	0	1								2
541	12/02/2022 07:57	2	1	24	4	1	0	0	0	0	3	1	1	3	0	1								2
542	12/02/2022 07:58	1	2	31	4	1	0	0	0	0	3	1	1	3	0	1								2
543	12/02/2022 08:00	1	1	28	4	1	0	0	0	0	3	1	2	3	0	1								2
544	12/02/2022 08:00	2	1	28	4	1	0	0	0	0	3	1	1	3	0	1								2
545	12/02/2022 08:03	1	2	53	4	1	0	0	0	0	3	1	1	3	0	1								2
546	12/02/2022 08:05	2	2	53	2	1	0	0	0	0	3	1	1	3	0	1								2
547	12/02/2022 08:05	2	2	53	2	1	0	0	0	0	3	1	1	1	0	1								2
548	12/02/2022 08:07	1	2	48	4	1	0	0	0	0	3	1	1	3	0	1								2
549	12/02/2022 08:10	1	1	48	2	1	0	0	0	0	1	1	1	3	0	1								2
550	12/02/2022 08:11	2	1	48	4	0	0	0	0	1	2	1	1	3	0	1								2
551	12/02/2022 08:12	2	1	48	4	0	1	0	0	0	2	1	1	4	2.5	2	1	3	6					2
552	12/02/2022 08:14	1	2	54	1	0	0	0	0	1	3	1	1	1	0	1								2
553	12/02/2022 08:15	2	2	54	2	0	0	0	0	1	3	1	1	1	0	1								2
554	12/02/2022 08:18	1	1	63	4	1	0	0	0	0	1	2	1	3	0	1								2
555	12/02/2022 08:18	2	1	63	4	1	0	0	0	0	3	2	1	3	0	1								2
556	12/02/2022 08:20	1	2	31	2	1	0	0	0	0	3	1	1	3	0	1								2
557	12/02/2022 08:20	2	2	31	2	1	0	0	0	0	3	1	2	1	0	1								2
558	12/02/2022 08:21	2	2	31	2	1	0	0	0	0	3	1	2	3	0	1								2
559	12/02/2022 08:22	2	2	31	2	1	0	0	0	0	3	1	1	3	0	1								2
560	12/02/2022 08:24	1	2	50	2	0	1	0	0	0	1	1	1	4	0	1								2
561	12/02/2022 08:24	2	2	50	2	0	1	0	0	0	1	1	1	4	0	1								2
562	12/02/2022 08:27	1	2	26	2	1	0	0	0	0	3	1	3	3	0	1								2
563	12/02/2022 08:30	1	2	30	2	0	1	0	0	0	3	1	1	4	2.5	2	1	3	6					2
564	12/02/2022 08:30	2	2	30	2	0	1	0	0	0	3	1	1	4	0	1								2
565	12/02/2022 08:32	2	2	30	4	0	1	0	0	0	3	1	1	4	3.6	2	2	3	6					2
566	12/02/2022 08:32	2	2	30	3	0	1	0	0	0	3	1	1	4	3.3	2	1	3	6					2
567	12/02/2022 08:33	2	2	30	3	0	1	0	0	0	3	1	1	4	3	2	1	3	6					2
568	12/02/2022 08:33	2	2	30	3	0	1	0	0	0	3	1	1	4	2.6	2	1	3	6					2
569	12/02/2022 08:33	2	2	30	4	0	1	0	0	0	3	1	1	4	3	2	1	3	6					2
570	12/02/2022 08:37	1	2	67	4	0	1	0	0	0	3	3	1	4	4.5	2	2	3	6					2
571	12/02/2022 08:38	2	2	67	3	0	1	0	0	0	3	3	3	4	3.1	2	2	3	6					2
572	12/02/2022 08:38	2	2	67	3	0	1	0	0	0	3	3	1	4	0	1								2
573	12/02/2022 08:39	2	2	67	3	0	1	0	0	0	3	3	1	4	3.1	2	2	3	6					2
574	12/02/2022 08:39	2	2	67	4	0	1	0	0	0	3	2	1	4	0	1								2
575	12/02/2022 08:39	2	2	67	4	0	1	0	0	0	3	1	1	4	3.8	2	2	3	6					2
576	12/02/2022 08:41	1	2	44	4	1	0	0	0	0	1	1	1	2	0	1								2
577	12/02/2022 08:44	1	1	54	4	1	0	0	0	0	1	1	1	3	0	1								2
578	12/02/2022 08:45	2	1	37	4	0	1	0	0	0	3	2	1	4	0	1								2
579	12/02/2022 08:47	2	1	37	4	1	0	0	0	0	3	1	1	3	0	1								2
580	12/02/2022 08:48	2	1	37	4	0	1	0	0	0	3	1	1	4	0	1								2
581	12/02/2022 08:50	1	2	52	4	0	0	0	0	1	3	1	1	3	0	1								2
582	12/02/2022 08:53	1	1	59	2	0	1	0	0	0	2	1	1	4	2.4	1								2
583	12/02/2022 08:53	2	1	59	1	0	1	0	0	0	1	2	1	4	0	1								2
584	12/02/2022 08:53	2	1	59	1	0	1	0	0	0	2	1	1	4	0	1								2
585	12/02/2022 08:53	2	1	59	1	0	1	0	0	0	3	1	1	4	0	1								2
586	12/02/2022 08:53	2	1	59	1	0	1	0	0	0	1	1	1	4	0	1								2
587	12/02/2022 08:54	2	1	59	2	0	1	0	0	0	1	1	1	4	0	1								2
588	12/02/2022 08:54	2	1	59	2	0	1	0	0	0	1	1	1	4	0	1								2
589	12/02/2022 08:58	1	1	55	4	1	0	0	0	0	3	4	1	3	0	1								2
590	12/02/2022 08:59	1	2	37	4	1	0	0	0	0	3	1	1	3	1	1								2
591	12/02/2022 09:02	1	2	22	1	0	0	0	0	1	1	1	1	3	0	1								2
592	12/02/2022 09:02	2	2	22	4	1	0	0	0	0	1	3	1	3	0	1								2
593	12/02/2022 09:03	2	2	22	4	1	0	0	0	0	1	1	1	3	0	1								2
594	12/02/2022 09:03	2	2	22	4	1	0	0	0	0	1	1	1	3	0	1								2
595	12/02/2022 09:04	2	2	22	4	1	0	0	0	0	1	1	1	3	0	1								2
596	12/02/2022 09:06	1	2	43	2	1	0	0	0	0	3	1	1	3	0	1								2
597	12/02/2022 09:08	1	2	50	2	0	0	0	0	1	1	1	1	1	0	1								2
598	12/02/2022 09:11	1	2	34	2	0	0	0	0	1	3	1	1	3	0	1								2
599	12/02/2022 09:11	2	2	34	2	0	0	0	0	1	3	1	1	1	0	1								2
600	12/02/2022 09:11	2	2	34	2	0	1	0	0	0	3	1	1	4	0	1								2
601	12/02/2022 09:12	2	2	34	2	0	0	0	1	1	1	1	1	3	0	1								2
602	12/02/2022 09:14	1	2	53	2	0	0	0	0	1	1	1	1	3	0	1								2
603	12/02/2022 09:20	1	2	44	2	0	0	0	0	1	1	1	1	1	0	1								2
604	12/02/2022 09:20	2	2	44	2	0	0	0	0	1	1	1	1	1	0	1								2
605	12/02/2022 09:24	1	2	31	4	0	1	0	0	0	3	1	1	4	0	1								2
606	12/02/2022 09:24	2	2	31	4	1	0	0	0	0	3	1	1	3	0	1								2
607	12/02/2022 09:25	2	2	31	4	0	0	0	0	1	2	1	1	3	0	1								2
608	12/02/2022 09:25	2	2	31	4	0	1	0	0	0	2	4	1	4	0	1								2
609	12/02/2022 09:36	1	2	64	4	0	1	0	0	0	2	3	1	4	0	1								2
610	12/02/2022 09:37	2	2	64	4	1	0	0	0	0	2	3	1	1	0	1								2
611	12/02/2022 09:40	2	2	64	4	1	0	0	0	0	3	1	1	3	1.5	2	1	3	6					2
612	12/02/2022 09:43	2	2	64	4	0	1	0	0	0	2	1	1	4	0	1								2
613	12/02/2022 09:43	2	2	64	2	0	1	0	0	0	2	1	1	4	4.6	2	2	3	6					2
614	12/02/2022 09:44	2	2	64	2	1	0	0	0	0	2	1	1	3	0	1								2
615	12/02/2022 09:44	2	2	64	2	0	1	0	0	0	2	1	1	4	0	1								2
616	12/02/2022 09:44	2	2	64	2	0	1	0	0	0	2	1	1	4	0	1								2
617	12/02/2022 09:45	2	2	64	2	0	1	0	0	0	2	2	1	4	2.3	2	1	3	6					2
618	12/02/2022 09:48	1	2	48	2	1	0	0	0	0	1	1	1	1	0	1								2
619	12/02/2022 09:51	1	1	58	4	1	0	0	0	0	1	1	1	3	0	1								2
620	12/02/2022 09:51	2	1	58	2	0	0	0	0	1	1	1	1	3	0	1								2
621	12/02/2022 09:52	2	1	58	2	0	1	0	0	0	1	2	1	3	0	1								2
622	12/02/2022 09:54	1	2	47	4	1	0	0	0	0	3	1	1	3	0	1								2
623	12/02/2022 09:55	2	2	47	4	1	0	0	0	0	3	1	1	3	0	1								2
624	12/02/2022 09:56	1	2	49	2	0	1	0	0	0	2	3	1	4	0	1								2
625	12/02/2022 09:56	2	2	49	2	1	0	0	0	0	2	3	1	3	0	1								2
626	12/02/2022 10:03	1	1	59	4	0	1	0	0	0	3	1	1	4	0	1								2
627	12/02/2022 10:03	2	1	53	4	0	1	0	0	0	3	2	1	4	0	1								2
628	12/02/2022 10:05	1	2	38	2	0	0	0	0	1	2	1	1	3	0	1								2
629	12/02/2022 10:06	2	2	38	1	0	0	0	0	1	2	1	1	3	0	1								2
630	12/02/2022 10:08	2	2	50	4	0	1	0	0	0	3	1	1	4	0	1								2
631	12/02/2022 10:08	1	2	50	4	0	1	0	0	0	3	1	1	4	0	1								2
632	12/02/2022 10:08	2	2	50	4	0	1	0	0	0	3	1	1	4	0	1								2
633	12/02/2022 10:08	2	2	50	3	0	1	0	0	0	3	1	1	4	0	1								2
634	12/02/2022 10:09	2	2	50	3	0	1	0	0	0	3	1	1	4	0	1								2
635	12/02/2022 10:09	2	2	50	3	0	1	0	0	0	3	1	1	4	0	1								2
636	12/02/2022 10:12	1	2	38	1	1	0	0	0	0	3	2	1	3	0	1								2
637	12/02/2022 10:15	1	2	60	1	1	0	0	0	0	3	1	1	1	0	1								2
638	12/02/2022 10:15	2	2	60	1	0	0	0	0	1	3	2	1	1	0	1								2
639	12/02/2022 10:18	1	1	38	2	0	0	0	0	1	1	1	1	3	0	1								2
640	12/02/2022 10:20	1	1	20	4	0	1	0	0	0	2	2	1	4	0	1								2
641	12/02/2022 10:20	2	1	20	4	0	1	0	0	0	2	1	1	4	0	1								2
642	12/02/2022 10:22	1	1	49	2	0	0	0	0	1	3	1	1	3	0	1								2
643	12/02/2022 10:24	1	2	48	2	0	0	0	0	1	3	1	1	3	0	1								2
644	12/02/2022 10:27	1	2	44	2	0	0	0	0	1	3	1	1	1	0	1								2
645	12/02/2022 10:27	2	2	44	2	1	0	0	0	0	3	1	1	3	0	1								2
646	12/02/2022 10:29	1	2	58	2	0	1	0	0	0	1	1	1	4	0	1								2
647	12/02/2022 10:29	2	2	58	2	0	1	0	0	0	1	1	1	4	0	1								2
648	12/02/2022 10:30	2	2	58	2	0	0	0	0	1	1	2	1	3	0	1								2
649	12/02/2022 10:30	2	2	58	2	0	1	0	0	0	3	1	1	4	0	1								2
650	12/02/2022 10:30	2	2	58	2	0	0	0	0	1	3	1	1	3	0	1								2
651	12/02/2022 10:33	1	2	50	3	0	1	0	0	0	3	1	1	4	3.6	2	2	3	6					2
652	12/02/2022 10:33	2	2	50	3	0	1	0	0	0	3	3	3	4	3.3	2	2	3	6					2
653	12/02/2022 10:35	1	1	26	2	1	0	0	0	0	3	1	1	1	0	1								2
654	12/02/2022 10:35	2	1	26	2	1	0	0	0	0	3	1	1	3	0	1								2
655	12/02/2022 10:36	2	1	26	1	0	1	0	0	0	3	1	1	4	0	1								2
656	12/02/2022 10:36	2	1	26	1	0	1	0	0	0	3	1	1	4	0	1								2
657	12/02/2022 10:37	1	2	78	1	0	1	0	0	0	3	1	1	4	0	1								2
658	12/02/2022 10:37	2	2	78	1	0	1	0	0	0	3	1	1	4	0	1								2
659	12/02/2022 10:38	2	2	78	1	0	1	0	0	0	3	1	1	4	0	1								2
660	12/02/2022 10:40	1	2	32	4	0	1	0	0	0	3	1	3	4	0	1								2
661	12/02/2022 10:40	2	2	32	4	1	0	0	0	0	3	1	1	3	0	1								2
662	12/02/2022 10:40	2	2	32	4	0	0	0	0	1	3	1	1	3	0	1								2
663	12/02/2022 10:42	1	2	22	4	1	0	0	0	0	3	1	1	3	2.5	2	1	1	6					2
664	12/02/2022 10:43	2	2	22	4	1	0	0	0	0	3	1	1	3	0	1								2
665	12/02/2022 10:45	1	2	40	2	1	0	0	0	0	3	1	1	3	0	1								2
666	12/02/2022 10:48	1	1	33	2	0	1	0	0	0	3	2	1	4	0	1								2
667	12/02/2022 10:48	2	1	33	2	0	1	0	0	0	3	1	1	4	0	1								2
668	12/02/2022 10:48	2	1	33	2	0	1	0	0	0	3	2	1	4	0	1								2
669	12/02/2022 10:50	1	1	26	2	1	0	0	0	0	3	1	1	3	0	1								2
670	12/02/2022 10:51	1	2	63	4	0	0	0	1	1	3	1	1	3	0	1								2
671	12/02/2022 10:51	2	1	63	4	1	0	0	0	0	3	1	1	3	0	1								2
672	12/02/2022 10:54	1	1	36	4	1	0	0	0	0	3	1	1	3	0	1								2
673	12/02/2022 10:54	2	1	36	4	0	0	0	0	1	3	1	3	3	0	1								2
674	12/02/2022 10:56	1	2	34	3	0	1	0	0	0	3	1	1	4	4.2	2	2	3	6					2
675	12/02/2022 10:57	2	2	34	4	0	1	0	0	0	3	1	1	4	3.2	2	1	3	6					2
676	12/02/2022 10:57	2	2	34	1	0	1	0	0	0	3	1	1	4	0	1								2
677	12/02/2022 10:57	2	2	34	2	0	1	0	0	0	3	1	1	4	0	1								2
678	12/02/2022 10:58	2	2	34	1	0	1	0	0	0	3	1	1	4	0	1								2
679	12/02/2022 10:58	2	2	34	2	0	1	0	0	0	3	1	1	4	0	1								2
680	12/02/2022 10:59	1	1	58	4	0	1	0	0	0	3	1	1	4	0	1								2
681	12/02/2022 11:00	2	1	58	4	0	1	0	0	0	3	1	1	4	0	1								2
682	12/02/2022 11:00	2	1	58	3	0	1	0	0	0	3	1	1	4	4	2	2	1	6					2
683	12/02/2022 11:01	2	1	58	4	0	1	0	0	0	3	1	1	4	2.7	2	1	3	6					2
684	12/02/2022 11:04	1	1	39	2	1	0	0	0	0	3	1	1	1	0	1								2
685	12/02/2022 11:04	2	1	39	2	1	0	0	0	0	3	1	1	3	0	1								2
686	12/02/2022 11:09	1	2	36	2	0	1	0	0	0	3	2	1	4	0	1								2
687	12/02/2022 11:10	2	2	36	2	0	1	0	0	0	3	1	1	4	0	1								2
688	12/02/2022 11:10	2	2	36	2	0	0	0	0	1	3	1	1	3	0	1								2
689	15/02/2022 10:18	2	2	35	4	0	1	0	0	0	3	1	1	4	0	1								2
690	15/02/2022 10:18	2	2	35	4	0	0	0	0	1	3	1	1	2	0	1								2
691	15/02/2022 10:20	2	2	35	4	0	0	0	0	1	3	2	1	1	0	1								2
692	15/02/2022 10:20	2	2	35	4	0	1	0	0	0	3	1	1	4	1.7	1								2
693	15/02/2022 10:33	1	2	26	2	1	0	0	0	0	3	1	1	3	0	1								2
694	15/02/2022 10:37	1	1	60	2	0	1	0	0	0	3	1	1	4	0	1								2
695	15/02/2022 10:37	2	1	60	1	1	0	0	0	0	3	1	1	3	0	1								2
696	15/02/2022 10:37	2	1	60	2	0	1	0	0	0	3	3	1	4	0	1								2
697	15/02/2022 10:39	2	1	60	1	1	0	0	0	0	3	1	1	3	2.5	1								2
698	15/02/2022 10:40	2	1	60	2	0	1	0	0	0	3	2	1	4	0	1								2
699	15/02/2022 10:40	2	1	60	2	0	0	0	1	0	3	1	1	3	0	1								2
700	15/02/2022 10:41	2	1	60	4	0	0	0	0	1	3	1	1	3	3.1	2	1	1	6					2
701	15/02/2022 10:43	1	2	52	2	0	0	0	0	1	3	1	1	1	0	1								2
702	15/02/2022 10:44	2	2	52	1	0	0	0	0	1	3	1	1	3	0	1								2
703	15/02/2022 10:46	2	2	52	1	0	0	0	0	1	3	3	1	2	2.2	2	1	3	6					2
704	15/02/2022 10:46	2	2	52	2	0	0	0	0	1	3	1	1	1	0	1								2
705	15/02/2022 10:46	2	2	52	2	0	0	0	1	1	3	1	1	1	0	1								2
706	15/02/2022 10:49	1	2	40	4	0	1	0	0	0	3	1	1	4	2.8	2	1	3	6					2
707	15/02/2022 11:12	1	1	55	1	1	1	0	0	0	2	1	1	3	0	1								2
708	15/02/2022 11:12	2	1	55	1	1	0	0	0	0	2	1	1	3	3.1	2	1	1	6					2
709	15/02/2022 11:15	1	2	59	3	0	1	0	0	0	3	3	1	4	2.2	2	1	1	6					2
710	15/02/2022 11:15	2	1	59	4	0	1	0	0	0	3	1	1	4	0	1								2
711	15/02/2022 11:16	2	2	59	4	0	1	0	0	0	3	1	1	4	0	1								2
712	15/02/2022 11:18	2	2	58	2	0	1	0	0	0	3	3	1	4	0	1								2
713	15/02/2022 11:18	2	2	58	2	0	1	0	0	0	3	3	1	4	0	1								2
714	15/02/2022 11:18	2	2	58	2	0	1	0	0	0	3	1	1	4	0	1								2
715	15/02/2022 11:18	2	2	58	1	0	1	0	0	0	3	1	1	4	0	1								2
716	15/02/2022 11:18	2	2	58	2	0	1	0	0	0	3	1	1	4	0	1								2
717	15/02/2022 11:19	2	2	58	2	0	1	0	0	0	3	1	1	4	0	1								2
718	15/02/2022 11:20	1	2	28	2	1	0	0	0	0	3	1	1	1	0	1								2
719	15/02/2022 11:22	1	1	56	4	1	0	0	0	0	3	1	1	3	2.6	2	1	1	6					2
720	15/02/2022 11:22	2	1	56	4	1	0	0	0	0	3	1	1	3	2.9	2	1	1	6					2
721	15/02/2022 11:23	2	1	56	4	0	1	0	0	0	3	3	1	4	4.4	2	2	1	6					2
722	15/02/2022 11:40	1	1	54	2	0	0	0	1	1	3	1	1	2	0	1								2
723	15/02/2022 11:40	2	1	54	2	1	0	0	0	0	3	1	1	4	0	1								2
724	15/02/2022 11:45	1	2	49	4	0	0	0	1	1	3	4	1	3	0	1								2
725	15/02/2022 11:53	1	2	47	2	1	0	0	0	0	3	1	1	3	0	1								2
726	15/02/2022 11:56	1	2	51	4	1	0	0	0	0	3	1	1	4	0	1								2
727	15/02/2022 11:56	2	2	47	2	0	0	0	1	1	3	1	1	2	0	1								2
728	15/02/2022 12:05	1	2	43	4	0	1	0	0	0	1	1	1	4	2.6	2	1	1	6					2
729	15/02/2022 12:06	2	2	43	4	0	1	0	0	0	3	1	1	3	0	1								2
730	15/02/2022 12:06	2	2	43	4	0	0	0	1	1	1	1	1	3	0	1								2
731	15/02/2022 12:07	2	2	43	4	0	1	0	0	0	3	1	1	4	4.6	2	2	1	6					2
732	15/02/2022 12:07	2	2	43	4	0	1	0	0	0	1	1	1	4	2.3	2	1	1	6					2
733	15/02/2022 12:11	1	2	30	4	1	0	0	0	0	3	1	1	3	0	1								2
734	15/02/2022 12:11	2	2	30	4	1	0	0	0	0	3	1	1	3	0	1								2
735	15/02/2022 12:12	2	2	30	4	1	0	0	0	0	3	1	1	1	0	1								2
736	15/02/2022 12:12	2	2	30	4	1	0	0	0	0	3	1	1	3	0	1								2
737	15/02/2022 12:15	2	1	26	4	1	0	0	0	0	1	1	1	3	0	1								2
738	15/02/2022 12:16	1	1	26	4	1	0	0	0	0	1	1	1	3	0	1								2
739	15/02/2022 12:16	2	1	26	4	1	0	0	0	0	1	1	1	3	0	1								2
740	15/02/2022 12:17	1	2	45	2	1	0	0	0	0	3	1	1	3	0	1								2
741	15/02/2022 12:18	2	2	45	2	1	0	0	0	0	3	1	1	1	0	1								2
742	15/02/2022 12:18	2	2	45	1	1	0	0	0	0	1	1	1	3	0	1								2
743	15/02/2022 12:20	1	1	60	4	1	0	0	0	0	3	1	1	3	0	1								2
744	15/02/2022 12:20	2	1	60	4	0	1	0	0	0	3	1	1	4	2	2	1	3	6					2
745	15/02/2022 12:22	1	1	39	2	0	0	0	0	1	3	1	1	3	0	1								2
746	15/02/2022 12:24	1	1	30	2	1	0	0	0	0	3	1	1	3	0	1								2
747	15/02/2022 12:25	1	2	57	2	0	0	0	0	1	1	1	1	3	0	1								2
748	15/02/2022 12:26	1	2	55	2	1	0	0	0	0	2	1	1	3	0	1								2
749	15/02/2022 12:29	1	2	48	2	1	0	0	0	0	3	1	1	3	0	1								2
750	15/02/2022 12:29	2	2	48	2	1	0	0	0	0	3	1	1	3	0	1								2
751	15/02/2022 12:30	2	2	48	2	1	0	0	0	0	3	1	1	3	0	1								2
752	15/02/2022 12:30	2	2	48	4	0	0	0	0	1	3	3	1	3	0	1								2
753	15/02/2022 12:32	1	2	36	4	1	0	0	0	0	1	1	1	3	0	1								2
754	15/02/2022 12:32	2	2	36	4	1	0	0	0	0	1	1	1	1	0	1								2
755	15/02/2022 12:33	2	2	37	4	1	0	0	0	0	3	1	1	1	0	1								2
756	15/02/2022 12:34	2	2	37	4	0	1	0	0	0	3	3	1	4	0	1								2
757	15/02/2022 12:35	1	2	40	2	0	0	0	0	1	3	1	1	3	0	1								2
758	15/02/2022 12:38	1	2	48	2	1	0	0	0	0	2	1	1	3	0	1								2
759	15/02/2022 12:38	2	2	48	2	1	0	0	0	0	2	1	1	3	0	1								2
760	15/02/2022 12:40	1	1	54	2	0	0	0	0	1	3	1	1	2	0	1								2
761	15/02/2022 12:41	2	1	54	2	1	0	0	0	0	3	1	1	3	0	1								2
762	15/02/2022 12:44	1	2	52	3	0	1	0	0	0	3	1	1	4	4	2	2	3	6					2
763	15/02/2022 12:44	2	2	52	3	0	1	0	0	0	3	1	1	4	6	2	2	3	6					2
764	15/02/2022 12:45	1	2	34	1	0	0	0	0	1	3	1	1	3	0	1								2
765	15/02/2022 12:46	2	2	34	2	0	1	0	0	0	3	1	1	4	0	1								2
766	15/02/2022 12:46	2	2	34	2	1	0	0	0	0	3	1	1	1	0	1								2
767	15/02/2022 12:48	2	2	62	3	0	1	0	0	0	3	1	1	4	0	1								2
768	15/02/2022 12:48	1	2	62	3	0	1	0	0	0	3	1	1	4	0	1								2
769	15/02/2022 12:49	2	2	62	4	0	1	0	0	0	3	1	1	4	0	1								2
770	15/02/2022 12:49	2	2	62	4	0	1	0	0	0	3	1	1	4	0	1								2
771	15/02/2022 12:49	2	2	62	4	0	1	0	0	0	3	1	1	4	0	1								2
772	15/02/2022 12:49	2	2	62	4	0	1	0	0	0	3	1	1	4	0	1								2
