# Supplementary material for: Prevalence of bone loss surrounding dental implants as detected in cone beam computed tomography: a cross-sectional study
Source: PeerJ. 2023 Aug 3;11:e15770. doi: 10.7717/peerj.15770 (PMC10404392; doi:10.7717/peerj.15770)
Supplement: Supplemental Information 2 [file peerj-11-15770-s002.zip]

Archive with 1 entries (1 files):
- ImplantDiseasesCBCTSurvey_DataDictionary_2023-05-06.csv
