# Supplementary material for: Prevalence of bone loss surrounding dental implants as detected in cone beam computed tomography: a cross-sectional study
Source: PeerJ. 2023 Aug 3;11:e15770. doi: 10.7717/peerj.15770 (PMC10404392; doi:10.7717/peerj.15770)
Supplement: Supplemental Information 2 [file peerj-11-15770-s002.zip › ImplantDiseasesCBCTSurvey_DataDictionary_2023-05-06.csv]

Variable / Field Name	Form Name	Section Header	Field Type	Field Label	Choices, Calculations, OR Slider Labels	Field Note	Text Validation Type OR Show Slider Number	Text Validation Min	Text Validation Max	Identifier?	Branching Logic (Show field only if...)	Required Field?	Custom Alignment	Question Number (surveys only)	Matrix Group Name	Matrix Ranking?	Field Annotation
record_id	my_first_instrument		text	Record ID
file_status	my_first_instrument		radio	The file status	1, New patient file. | 2, Same patient file.							y	RH				1,new 2,same
gender	my_first_instrument		radio	Patient gender	1, Male. | 2, Female.							y	RH				1, M 2, F
age	my_first_instrument		text	Patient age at the time of scan		Patient current age in years minus the time of the scan	number	18	100			y	RH
location	my_first_instrument		radio	Implant location	1, Maxillary anterior region. | 2, Maxillary posterior region. | 3, Mandibular anterior region. | 4, Mandibular posterior region.							y					1, Max_Ant 2, Max_post 3, Mand_Ant 4, Mand_post
tooth_condition	my_first_instrument		checkbox	Condition of the adjacent tooth (multiple select, based on worst condition)	1, Normal. | 2, Missing. | 3, Periodontal disease. | 4, Periapical lesion. | 5, Endodontic therapy (accessed or previously treated).							y					1, N 2, Missing 3, Pditis 4,PA-lesion 4,endo-therapy
prosthesis	my_first_instrument		radio	Type of prosthesis	1, Single crown. | 2, Multiple units. | 3, No prosthesis.							y					1, crown 2, unit 3, none
angulation	my_first_instrument		radio	Implant angulation/ alignment	1, centered. | 2, Proximal inclination. (Mesial or distal). | 3, Axial inclination. (Buccal or lingual). | 4, Proximal and axial inclination.							y					1, center 2, Proximal 3, Axial 4, complex
implant_position	my_first_instrument		radio	Implant position/center within the bone	1, Well centered (surrounded by more than 1.5mm bone) | 2, Too buccal (less than 1.5 mm bone thickness). | 3, Too lingual (less than 1.5 mm bone thickness). | 4, Not surrounded by bone.							y					1, centered. 2, buccal 3, lingual 4, None
implant_tooth	my_first_instrument		radio	Distance of the implant to the adjacent tooth: (based on the closest tooth)	1, Less than 2 mm. | 2, 2mm. | 3, More than 2mm. | 4, Not applicable.							y					1, close. 2, far. 3, None
length	my_first_instrument		text	Length of the dental implant located above the alveolar crest/bone:		(in mm)	number		25			y	RH
peri_implant_health	my_first_instrument		radio	Peri-implant bone health condition	1, Healthy. | 2, Crestal bone loss. | 3, Apical bone loss.							y					1, Healthy 2, Crestal-loss 3, Apical-loss
class_crest	my_first_instrument		radio	If the implant had crestal bone loss, select the stage of crestal bone loss:	1, Early (bone loss less than 25% of the implant length.). | 2, Moderate (bone loss 25% to 50% of the implant length). | 3, Advanced (bone loss more than 50% of the implant length).						[peri_implant_health] = '2'	y					1, Early. 2, Moderate. 3, Advanced.
crest_defect_shape	my_first_instrument		radio	Select the shape of crestal bone defect	1, Dehiscence. | 2, Infra-bony defect. | 3, Crater like defect.						[peri_implant_health] = '2'	y					1, Dehis 2, Infra-bony 3, Crater
local_factor	my_first_instrument		radio	Locally visible predisposing factors for crestal bone loss	1, Implant is positioned too buccally or too lingually. | 2, Implant is placed in proximity of the adjacent teeth. | 3, Implant malalignment. | 4, Radiographically visible cement remnant. | 5, Radiographically visible calculus. | 6, No radiographically apparent reason. | 7, Other.						[peri_implant_health] = '2'	y
other	my_first_instrument		notes	Other (mention what do you see)							[local_factor] = '7'	y
class_apical	my_first_instrument		radio	If the implant had periapical bone loss, select the stage of periapical bone loss	1, Class I mild RPI (bone loss < 25% of implant length from implant apex). | 2, Class II moderate ((bone loss 25-50% of implant length from implant apex). | 3, Class III advanced ((bone loss 25-50% of implant length from implant apex).						[peri_implant_health] = '3'	y
local_factor_apical	my_first_instrument		radio	Locally visible predisposing factors for periapical bone loss	1, Implant apex approached the apex of an adjacent tooth. | 2, Implant apex became infected by adjacent periapical pathology on adjacent tooth/implant. | 3, Implant apex was placed angulated (lingually/labially) outside the bone envelope. | 4, Implant apex approached a proximal anatomical region (specify in comment field (maxillary sinus - nasal cavity - nerve)). | 5, No radiographically apparent…						[peri_implant_health] = '3'	y
other_apical	my_first_instrument		notes	Other (mention what do you see)							[local_factor_apical] = '6'	y
